# Supplementary material for: The Implications of Climate Change on Health among Vulnerable Populations in South Africa: A Systematic Review
Source: Int J Environ Res Public Health. 2023 Feb 15;20(4):3425. doi: 10.3390/ijerph20043425 (PMC9959885; doi:10.3390/ijerph20043425)
Supplement: Supplementary file 1 [file ijerph-20-03425-s001.zip]

Archive with 3 entries (3 files):
- Supplementary File S1. PRISMA checklist.pdf
- Supplementary File S2. Quality assessment.pdf
- Supplementary Table S1. Included studies for the review.pdf
